# Supplementary material for: N-(2-Methyl­phen­yl)maleamic acid
Source: Acta Crystallogr Sect E Struct Rep Online. 2010 Jun 5;66(Pt 7):o1554. doi: 10.1107/S160053681002012X (PMC3006921; doi:10.1107/S160053681002012X)
Supplement: Supplementary file 2 [file e-66-o1554-Isup2.hkl]

#
# h,k,l, Fc-squared, Fo-squared, sigma(Fo-squared) and status flag
#
data_I
_shelx_title ' I         P21/c        R = 0.03'
_shelx_refln_list_code          4
_shelx_F_calc_maximum      224.04
_exptl_crystal_F_000       432.00
_reflns_d_resolution_high  0.8409
 
loop_
 _symmetry_equiv_pos_as_xyz
 'x, y, z'
 '-x, y+1/2, -z+1/2'
 '-x, -y, -z'
 'x, -y-1/2, z-1/2'
 
_cell_length_a     7.3942
_cell_length_b    11.5898
_cell_length_c    12.9903
_cell_angle_alpha  90.000
_cell_angle_beta  114.534
_cell_angle_gamma  90.000
 
_shelx_F_squared_multiplier     1.000
 
loop_
 _refln_index_h
 _refln_index_k
 _refln_index_l
 _refln_F_squared_calc
 _refln_F_squared_meas
 _refln_F_squared_sigma
 _refln_observed_status
   1   0   0       45.35       48.94      0.72 o
   2   0   0    50193.64    49774.11    203.26 o
   3   0   0        0.51        0.33      0.52 o
   4   0   0     3082.45     3085.34     34.21 o
   5   0   0       86.65       83.93      1.76 o
   6   0   0      199.67      199.75      3.66 o
   7   0   0       42.89       48.36      1.95 o
   1   1   0        1.14        1.12      0.19 o
   2   1   0     2040.64     1918.60     13.48 o
   3   1   0      809.90      762.29      5.76 o
   4   1   0      422.02      381.81      4.47 o
   5   1   0      156.31      156.75      1.83 o
   6   1   0       26.54       21.82      0.88 o
   7   1   0        1.09        2.73      1.20 o
   0   2   0     2842.82     2925.77     15.04 o
   1   2   0      271.86      267.54      0.89 o
   2   2   0      556.39      584.81      3.84 o
   3   2   0       33.89       35.04      0.51 o
   4   2   0        1.74        0.25      0.45 o
   5   2   0       22.68       19.11      0.71 o
   6   2   0        4.10        3.62      0.64 o
   7   2   0       15.92       15.80      1.31 o
   1   3   0      706.32      699.38      2.66 o
   2   3   0      518.47      494.70      4.61 o
   3   3   0       37.06       41.68      0.53 o
   4   3   0       66.86       60.43      0.78 o
   5   3   0        1.11        1.58      0.45 o
   6   3   0        0.01        0.00      0.57 o
   7   3   0        0.15       -0.01      1.15 o
   0   4   0      165.84      144.39      1.45 o
   1   4   0       56.61       62.73      0.93 o
   2   4   0      325.79      319.47      1.44 o
   3   4   0      121.03      118.52      0.99 o
   4   4   0      200.99      181.88      1.51 o
   5   4   0       61.44       56.70      1.55 o
   6   4   0       37.26       28.96      2.21 o
   7   4   0       13.78       13.12      1.48 o
   1   5   0      293.94      302.45      1.93 o
   2   5   0       70.26       67.81      0.67 o
   3   5   0       41.78       39.80      0.62 o
   4   5   0        0.05        0.13      0.60 o
   5   5   0        9.52        7.18      0.81 o
   6   5   0        7.00        5.28      1.28 o
   7   5   0        3.40        1.87      1.33 o
   0   6   0     2118.47     2380.32     12.51 o
   1   6   0      125.21      131.33      0.94 o
   2   6   0      899.75      931.27      3.41 o
   3   6   0       97.72       92.87      1.04 o
   4   6   0       86.52       81.31      1.29 o
   5   6   0        0.18        0.00      0.82 o
   6   6   0        4.12        3.90      1.25 o
   7   6   0        3.96        3.77      1.37 o
   1   7   0       29.60       29.49      0.58 o
   2   7   0      108.32      125.24      1.01 o
   3   7   0        4.45        3.70      0.42 o
   4   7   0        6.30        5.55      0.71 o
   5   7   0        6.51        4.75      1.04 o
   6   7   0        5.88        8.79      1.48 o
   0   8   0      141.84      135.48      2.07 o
   1   8   0        2.07        2.41      0.44 o
   2   8   0      216.05      206.99      1.79 o
   3   8   0        0.01        0.52      0.53 o
   4   8   0      139.60      135.71      2.73 o
   5   8   0       12.16       13.04      1.24 o
   6   8   0       18.03       17.12      1.60 o
   1   9   0       19.68       21.27      0.66 o
   2   9   0        0.12        0.48      0.53 o
   3   9   0        7.16        7.42      0.71 o
   4   9   0        4.42        3.43      0.73 o
   5   9   0        5.74        7.80      1.40 o
   6   9   0        6.38        6.11      1.36 o
   0  10   0        6.83        8.24      0.78 o
   1  10   0        2.85        1.50      0.56 o
   2  10   0        0.27        0.76      0.62 o
   3  10   0        6.08        5.38      0.76 o
   4  10   0        6.79        6.76      1.12 o
   5  10   0        2.49        2.31      1.46 o
   1  11   0       94.88       91.75      1.36 o
   2  11   0        1.78        1.34      0.75 o
   3  11   0       30.41       31.56      1.15 o
   4  11   0        0.01       -0.01      1.02 o
   0  12   0       22.34       23.23      1.56 o
   1  12   0       12.49       13.84      0.97 o
   2  12   0       11.85       10.85      0.84 o
   3  12   0       41.47       45.90      1.22 o
   1  13   0        5.17        9.56      0.92 o
   2  13   0        0.57        0.99      0.83 o
  -8   1   1        8.15        7.74      1.26 o
  -7   1   1        0.13        0.85      1.13 o
  -6   1   1      136.20      121.21      1.88 o
  -5   1   1        7.18       10.36      0.55 o
  -4   1   1     1661.39     1559.58     11.27 o
  -3   1   1      103.21      100.92      0.73 o
  -2   1   1     8508.05     8375.15     57.95 o
  -1   1   1        0.67        0.70      0.18 o
   0   1   1     5650.41     5501.87     23.39 o
   1   1   1      136.06      129.74      0.73 o
   2   1   1     1276.75     1245.89      6.44 o
   3   1   1       47.54       48.08      0.66 o
   4   1   1      318.41      304.27      5.75 o
   5   1   1       26.51       26.71      0.80 o
   6   1   1       54.97       55.22      1.28 o
   7   1   1        9.07       10.59      1.25 o
  -8   2   1       11.62       10.73      1.37 o
  -7   2   1        0.58        1.09      1.13 o
  -6   2   1       57.25       54.99      0.97 o
  -5   2   1       22.07       25.48      0.73 o
  -4   2   1      154.09      153.85      2.36 o
  -3   2   1      163.64      155.77      1.37 o
  -2   2   1      384.45      372.08      2.09 o
  -1   2   1      136.80      129.30      0.65 o
   0   2   1     1062.55     1007.53      4.04 o
   1   2   1     1676.29     1586.88     11.21 o
   2   2   1      132.36      121.96      1.06 o
   3   2   1      110.78      109.69      0.85 o
   4   2   1        0.00        0.18      0.50 o
   5   2   1        0.03        0.58      0.62 o
   6   2   1        1.52        1.77      0.63 o
   7   2   1        0.75        1.50      1.17 o
  -8   3   1        2.45        2.38      1.24 o
  -7   3   1        0.46        0.14      1.17 o
  -6   3   1        1.79        1.10      0.71 o
  -5   3   1        2.73        2.37      0.47 o
  -4   3   1        7.84        7.28      0.40 o
  -3   3   1        1.68        0.78      0.32 o
  -2   3   1       12.39       10.83      0.34 o
   0   3   1      922.09      933.31      3.34 o
   2   3   1      722.92      692.26      8.66 o
   3   3   1       71.56       84.98      0.79 o
   4   3   1      121.05      117.95      1.01 o
   5   3   1        9.57        7.73      0.44 o
   6   3   1       20.60       15.52      1.08 o
   7   3   1        0.49       -0.01      1.12 o
  -7   4   1        5.12        4.77      1.29 o
  -6   4   1        5.24        5.10      0.61 o
  -5   4   1        5.26        4.26      0.56 o
  -4   4   1        2.25        2.60      0.43 o
  -3   4   1        0.27        0.28      0.32 o
  -2   4   1      248.17      245.49      1.52 o
  -1   4   1       39.58       40.53      0.45 o
   0   4   1     1017.02     1092.15      5.61 o
   1   4   1        2.57        2.30      0.36 o
   2   4   1      135.34      140.87      1.31 o
   3   4   1        0.03        0.00      0.47 o
   4   4   1       10.75       10.71      0.61 o
   5   4   1        2.30        1.94      0.71 o
   6   4   1        0.96        0.05      1.22 o
   7   4   1        1.30        1.33      1.34 o
  -7   5   1        9.15        7.57      1.39 o
  -6   5   1        5.79        4.59      0.99 o
  -5   5   1        0.92        0.00      0.70 o
  -4   5   1       66.05       63.29      0.88 o
  -3   5   1        1.26        0.50      0.39 o
  -2   5   1      564.02      614.25      3.88 o
  -1   5   1        0.54        1.29      0.27 o
   0   5   1     1789.23     2025.66      7.92 o
   1   5   1       40.79       42.46      0.59 o
   2   5   1      915.69      916.78      4.35 o
   3   5   1       89.65       81.11      1.74 o
   4   5   1       72.96       74.33      1.33 o
   5   5   1       18.43       17.17      0.99 o
   6   5   1        0.12       -0.01      1.20 o
   7   5   1        3.60        5.14      1.42 o
  -7   6   1        6.87        6.06      1.42 o
  -6   6   1        5.59        6.73      1.24 o
  -5   6   1       48.55       44.87      1.21 o
  -4   6   1       20.22       20.21      0.74 o
  -3   6   1      114.26      111.70      0.83 o
  -2   6   1      244.51      260.19      1.33 o
  -1   6   1       66.27       83.44      0.67 o
   0   6   1      821.99      929.02      4.28 o
   1   6   1       58.29       75.42      0.79 o
   2   6   1      681.02      694.12      5.97 o
   3   6   1       58.47       58.54      1.40 o
   4   6   1      165.23      164.74      2.43 o
   5   6   1       49.23       46.75      1.41 o
   6   6   1       19.33       17.38      1.54 o
  -7   7   1       21.87       23.03      1.68 o
  -6   7   1       52.68       56.24      2.17 o
  -5   7   1       28.99       24.41      1.50 o
  -4   7   1      158.43      152.55      1.82 o
  -3   7   1        0.09        0.28      0.42 o
  -2   7   1      168.88      174.30      1.14 o
  -1   7   1       38.32       27.81      0.51 o
   0   7   1      116.72      113.33      1.15 o
   1   7   1       10.69       15.05      0.48 o
   2   7   1       67.59       61.56      0.85 o
   3   7   1      116.39      111.13      1.15 o
   4   7   1       20.76       20.00      1.28 o
   5   7   1       49.74       53.87      1.76 o
   6   7   1        5.23        6.50      1.48 o
  -6   8   1       10.95       12.59      1.18 o
  -5   8   1       10.53       11.41      0.85 o
  -4   8   1        0.90        0.48      0.58 o
  -3   8   1        0.08        0.16      0.58 o
  -2   8   1       31.66       30.93      0.63 o
  -1   8   1       18.89       18.79      0.49 o
   0   8   1        9.64       10.36      0.52 o
   1   8   1       10.86        9.24      0.53 o
   2   8   1       33.42       34.74      0.87 o
   3   8   1        0.00        0.00      0.55 o
   4   8   1       32.76       31.87      1.44 o
   5   8   1        0.14        0.95      1.29 o
   6   8   1        1.28        2.06      1.40 o
  -6   9   1        4.01        5.17      1.34 o
  -5   9   1        3.96        4.22      0.89 o
  -4   9   1        4.14        3.38      0.77 o
  -3   9   1       23.80       23.25      0.94 o
  -2   9   1       15.55       17.12      0.62 o
  -1   9   1      139.83      128.35      1.15 o
   0   9   1      115.94      114.13      2.27 o
   1   9   1      332.38      326.77      1.99 o
   2   9   1       68.19       65.97      1.37 o
   3   9   1      233.19      240.46      3.59 o
   4   9   1       10.19        9.23      1.10 o
   5   9   1       52.37       57.40      1.94 o
  -5  10   1        0.16       -0.01      1.14 o
  -4  10   1       17.50       14.51      1.04 o
  -3  10   1        0.88        0.64      0.71 o
  -2  10   1       51.27       48.73      0.97 o
  -1  10   1       47.65       40.53      0.94 o
   0  10   1       37.24       38.99      1.09 o
   1  10   1       94.88       89.89      1.13 o
   2  10   1       14.21       14.09      0.77 o
   3  10   1       23.42       22.36      0.96 o
   4  10   1        8.17        8.34      1.17 o
   5  10   1        1.75        0.72      1.49 o
  -5  11   1       10.63       10.67      1.61 o
  -4  11   1        5.48        6.36      1.12 o
  -3  11   1       59.25       59.08      1.48 o
  -2  11   1       10.34       13.50      0.84 o
  -1  11   1      182.85      185.35      3.61 o
   0  11   1        2.05        2.41      0.79 o
   1  11   1      205.07      206.01      1.93 o
   2  11   1        1.19        1.57      0.74 o
   3  11   1       64.14       64.42      1.33 o
   4  11   1        0.98        1.43      1.39 o
  -4  12   1        3.17        3.17      1.17 o
  -3  12   1        5.97        4.45      0.92 o
  -2  12   1       15.50       13.59      0.86 o
  -1  12   1       18.74       16.10      0.98 o
   0  12   1       15.73       17.28      0.99 o
   1  12   1       30.15       26.13      1.09 o
   2  12   1        6.78        9.36      0.80 o
   3  12   1       25.59       24.08      1.44 o
  -2  13   1        3.77        2.63      0.93 o
  -1  13   1       14.62       14.41      1.03 o
   0  13   1        1.18        0.61      0.81 o
   1  13   1        9.49        8.58      0.91 o
   2  13   1        0.50        1.07      0.76 o
  -8   0   2        4.81        3.57      1.52 o
  -7   0   2       16.78       13.82      1.24 o
  -6   0   2      122.33      118.59      1.87 o
  -5   0   2       22.56       19.44      1.02 o
  -4   0   2     1538.22     1476.46     25.80 o
  -3   0   2      438.57      429.78      3.79 o
  -2   0   2     3487.96     3424.34     10.47 o
  -1   0   2     1274.74     1231.98      5.51 o
   0   0   2       30.67       43.07      0.37 o
   1   0   2      214.39      219.50      2.53 o
   2   0   2      148.56      150.54      1.24 o
   3   0   2        1.58        2.78      0.55 o
   4   0   2        0.11        0.65      0.67 o
   5   0   2       47.69       41.42      2.51 o
   6   0   2        0.33       -0.01      1.25 o
   7   0   2       20.88       27.23      2.39 o
  -8   1   2        7.26        6.23      1.21 o
  -7   1   2        3.06        3.97      0.97 o
  -6   1   2       82.82       76.76      1.22 o
  -5   1   2       30.52       26.26      0.67 o
  -4   1   2     1711.08     1683.00      9.40 o
  -3   1   2      249.95      228.45      2.14 o
  -2   1   2    11423.72    11426.45     73.52 o
  -1   1   2       41.88       53.84      0.36 o
   0   1   2     4606.51     4439.18     13.32 o
   1   1   2      597.98      608.28      3.45 o
   2   1   2        0.10        0.29      0.34 o
   3   1   2        3.45        2.91      0.43 o
   4   1   2       11.06        9.82      0.51 o
   5   1   2       15.81       15.75      0.87 o
   6   1   2        0.17        0.02      0.94 o
   7   1   2        1.77        1.58      1.16 o
  -8   2   2       32.32       27.76      1.56 o
  -7   2   2        9.08        7.47      0.98 o
  -6   2   2      332.00      293.88      3.48 o
  -5   2   2       27.53       23.94      0.68 o
  -4   2   2     1814.12     1788.38      9.34 o
  -3   2   2       11.49       12.59      0.38 o
  -2   2   2     2920.65     2989.27      9.00 o
   0   2   2     1049.31     1093.20      6.97 o
   1   2   2       50.02       38.88      0.64 o
   2   2   2     1049.20     1047.15      6.49 o
   3   2   2      122.35      129.53      1.43 o
   4   2   2      378.97      388.82      3.92 o
   5   2   2       11.56       12.94      0.82 o
   6   2   2       58.10       58.45      1.37 o
   7   2   2        0.51        0.78      1.27 o
  -8   3   2        1.01        0.65      1.44 o
  -7   3   2        5.57        5.88      1.15 o
  -6   3   2        0.90        0.38      0.74 o
  -5   3   2        2.94        2.75      0.47 o
  -4   3   2        2.04        1.38      0.51 o
  -3   3   2       60.43       61.42      0.81 o
  -2   3   2       63.66       61.88      0.56 o
  -1   3   2      412.56      381.69      3.46 o
   0   3   2      381.49      393.17      2.92 o
   1   3   2       53.23       57.40      0.54 o
   2   3   2       34.31       32.12      0.60 o
   3   3   2      294.68      284.92      2.53 o
   4   3   2        0.39        1.21      0.52 o
   5   3   2       69.00       72.24      1.35 o
   6   3   2        1.24        0.73      0.91 o
   7   3   2        3.35        3.00      1.15 o
  -8   4   2        0.26        0.36      1.48 o
  -7   4   2        1.93        0.41      1.25 o
  -6   4   2        0.16        0.06      0.56 o
  -5   4   2       34.03       34.14      0.74 o
  -4   4   2      135.24      131.64      1.06 o
  -3   4   2      520.17      524.12      3.77 o
  -2   4   2     1293.85     1342.16      8.53 o
  -1   4   2     1522.42     1605.72      9.60 o
   0   4   2     1328.93     1390.74      6.36 o
   1   4   2      778.71      879.80      8.88 o
   2   4   2      208.22      213.64      2.48 o
   3   4   2      137.44      158.81      1.31 o
   4   4   2        3.20        2.78      0.62 o
   5   4   2        3.93        3.30      0.73 o
   6   4   2        0.00        0.06      1.01 o
   7   4   2        1.30        0.72      1.43 o
  -7   5   2        0.41       -0.01      1.16 o
  -6   5   2        0.13        0.01      0.61 o
  -5   5   2       13.12       11.59      0.67 o
  -4   5   2       16.12       16.68      0.52 o
  -3   5   2        3.02        4.36      0.38 o
  -2   5   2      212.92      267.59      1.27 o
  -1   5   2      433.07      459.32      3.33 o
   0   5   2      173.92      182.28      1.15 o
   1   5   2      611.07      636.25      3.74 o
   2   5   2        1.02        1.19      0.27 o
   3   5   2      152.63      162.68      1.50 o
   4   5   2       14.79       14.91      0.82 o
   5   5   2       32.05       33.75      1.28 o
   6   5   2        5.41        4.61      1.30 o
  -7   6   2        0.11       -0.01      1.33 o
  -6   6   2        1.91        2.42      1.16 o
  -5   6   2        0.47        0.76      0.69 o
  -4   6   2        1.54        1.61      0.47 o
  -3   6   2       86.51       96.26      0.89 o
  -2   6   2       71.70       76.45      0.77 o
  -1   6   2      516.26      575.32      4.11 o
   0   6   2      281.50      303.40      1.41 o
   1   6   2      341.78      366.90      1.92 o
   2   6   2        2.11        2.18      0.36 o
   3   6   2       55.00       61.34      1.21 o
   4   6   2       22.35       23.61      1.02 o
   5   6   2        8.92       11.09      1.29 o
   6   6   2        4.42        3.88      1.33 o
  -7   7   2        4.63        4.12      1.39 o
  -6   7   2        2.09        3.26      1.24 o
  -5   7   2       86.53       84.64      1.20 o
  -4   7   2        6.57        8.35      0.57 o
  -3   7   2      148.52      154.59      1.54 o
  -2   7   2        3.09        3.40      0.36 o
  -1   7   2       10.11       11.55      0.38 o
   0   7   2      100.74       88.41      1.01 o
   1   7   2        2.41        3.82      0.42 o
   2   7   2      231.56      227.24      3.78 o
   3   7   2       64.42       61.35      3.31 o
   4   7   2       74.69       73.93      1.60 o
   5   7   2       33.00       37.55      1.66 o
   6   7   2        5.77        6.27      1.42 o
  -6   8   2        2.17        2.98      1.09 o
  -5   8   2        0.50        0.41      0.72 o
  -4   8   2        0.16        0.00      0.55 o
  -3   8   2       62.57       58.45      1.02 o
  -2   8   2        5.17        5.80      0.43 o
  -1   8   2       83.27       84.43      0.90 o
   0   8   2       20.54       21.81      0.59 o
   1   8   2        7.86        5.35      0.55 o
   2   8   2        6.87        8.02      0.77 o
   3   8   2       18.23       17.46      0.90 o
   4   8   2       52.84       56.44      3.01 o
   5   8   2        0.16        1.63      1.32 o
  -6   9   2       15.26       15.74      1.55 o
  -5   9   2        4.44        4.26      0.93 o
  -4   9   2       11.62        9.04      0.75 o
  -3   9   2        9.28        7.09      0.64 o
  -2   9   2       17.57       17.81      0.76 o
  -1   9   2        0.10        0.42      0.49 o
   0   9   2      154.68      158.15      1.38 o
   1   9   2        2.62        3.57      0.56 o
   2   9   2      165.96      168.57      2.18 o
   3   9   2        3.20        3.82      0.53 o
   4   9   2        8.41        8.87      1.55 o
   5   9   2        5.80        7.00      1.39 o
  -5  10   2       24.06       29.68      1.55 o
  -4  10   2        0.52        0.13      0.86 o
  -3  10   2       85.62       90.17      1.29 o
  -2  10   2        5.62        6.15      0.62 o
  -1  10   2       29.98       26.27      0.82 o
   0  10   2        7.70        7.55      0.67 o
   1  10   2        9.58        9.44      0.63 o
   2  10   2        3.91        3.07      0.81 o
   3  10   2        8.17        7.00      0.78 o
   4  10   2       18.83       16.62      1.66 o
  -5  11   2        1.55        1.97      1.26 o
  -4  11   2       12.12       12.05      0.96 o
  -3  11   2       14.08       12.94      1.04 o
  -2  11   2       14.15       16.18      0.86 o
  -1  11   2      126.08      117.44      1.92 o
   0  11   2       12.99       15.94      0.86 o
   1  11   2      129.27      124.09      1.49 o
   2  11   2        2.82        5.64      0.98 o
   3  11   2       32.00       33.30      1.55 o
   4  11   2        2.28        2.38      1.43 o
  -4  12   2        4.14        5.66      1.09 o
  -3  12   2       20.74       20.45      1.05 o
  -2  12   2        3.24        2.77      0.80 o
  -1  12   2       44.57       45.35      1.14 o
   0  12   2        2.78        2.57      0.81 o
   1  12   2       26.34       30.08      1.10 o
   2  12   2        3.67        3.49      0.71 o
   3  12   2        1.59        2.65      1.17 o
  -2  13   2        0.16        0.09      0.85 o
  -1  13   2        1.83        2.19      0.89 o
   0  13   2        4.00        6.04      0.97 o
   1  13   2       10.81       10.76      1.09 o
  -8   1   3        4.31        4.31      1.11 o
  -7   1   3        6.80        7.27      0.85 o
  -6   1   3       25.22       23.61      0.85 o
  -5   1   3       52.89       51.30      0.77 o
  -4   1   3       16.04       19.83      0.84 o
  -3   1   3       12.78       10.57      0.29 o
  -2   1   3      110.83      115.01      2.19 o
  -1   1   3      135.76      155.69      0.96 o
   0   1   3      914.46      959.82      3.94 o
   1   1   3       78.79       74.55      0.60 o
   2   1   3      134.68      142.04      2.13 o
   3   1   3       95.82       99.28      0.76 o
   4   1   3        6.51        7.48      0.57 o
   5   1   3       29.81       33.28      1.00 o
   6   1   3        1.05        0.94      0.91 o
   7   1   3        6.49        7.65      1.25 o
  -8   2   3       13.21       11.68      1.20 o
  -7   2   3       46.72       47.39      1.33 o
  -6   2   3      162.31      147.52      3.08 o
  -5   2   3      129.62      125.05      1.08 o
  -4   2   3      395.80      390.18      3.81 o
  -3   2   3       55.55       57.60      0.92 o
  -2   2   3       15.94       13.18      0.37 o
  -1   2   3        5.43        3.76      0.17 o
   0   2   3      420.28      397.70      2.83 o
   2   2   3       44.82       50.38      1.36 o
   3   2   3       43.28       48.79      0.79 o
   4   2   3        8.74        7.85      0.41 o
   5   2   3       10.28        8.36      0.46 o
   6   2   3        2.40        2.58      0.92 o
   7   2   3        0.00       -0.01      1.31 o
  -8   3   3       36.69       31.62      1.75 o
  -7   3   3        0.96        1.57      0.99 o
  -6   3   3      118.11      104.43      2.29 o
  -5   3   3       56.71       51.91      0.69 o
  -4   3   3       61.74       62.92      0.80 o
  -3   3   3      102.21       94.97      0.98 o
  -2   3   3       17.57       14.82      0.35 o
  -1   3   3       19.02       19.42      0.37 o
   0   3   3        0.91        1.94      0.34 o
   1   3   3        1.62        2.17      0.34 o
   2   3   3        2.66        2.60      0.30 o
   3   3   3        0.05        0.19      0.41 o
   4   3   3        0.73        0.80      0.61 o
   5   3   3        1.18        1.33      0.78 o
   6   3   3        0.38        0.90      0.87 o
  -8   4   3        0.02        0.19      1.42 o
  -7   4   3        1.13        1.48      1.27 o
  -6   4   3       31.23       27.75      0.75 o
  -5   4   3        4.19        6.50      0.61 o
  -4   4   3      326.71      326.32      1.98 o
  -3   4   3      121.47      130.36      0.97 o
  -2   4   3      659.15      679.40      3.05 o
  -1   4   3        5.33        4.07      0.34 o
   0   4   3      151.85      141.25      1.77 o
   1   4   3       54.91       55.10      1.00 o
   2   4   3        2.60        4.96      0.43 o
   3   4   3        2.54        2.91      0.51 o
   4   4   3       11.76       12.63      0.67 o
   5   4   3       10.65        8.62      0.84 o
   6   4   3        3.14        3.04      0.89 o
  -8   5   3        0.01       -0.01      1.45 o
  -7   5   3        0.96        1.04      1.23 o
  -6   5   3        0.04        0.00      0.58 o
  -5   5   3        6.30        5.46      0.61 o
  -4   5   3       42.01       38.69      0.64 o
  -3   5   3       44.71       43.72      0.63 o
  -2   5   3       97.23      112.64      0.76 o
  -1   5   3      286.01      313.01      1.72 o
   0   5   3        1.05        1.94      0.37 o
   1   5   3      380.02      418.92      5.06 o
   2   5   3        2.86        2.66      0.26 o
   3   5   3       82.34       82.83      1.22 o
   4   5   3        1.89        1.43      0.78 o
   5   5   3        3.55        3.08      1.14 o
   6   5   3        0.01        0.66      1.31 o
  -7   6   3        0.83        1.11      1.15 o
  -6   6   3        2.25        1.51      1.09 o
  -5   6   3        0.20        0.27      0.57 o
  -4   6   3       70.20       74.39      1.03 o
  -3   6   3        1.75        1.01      0.41 o
  -2   6   3      295.39      321.40      3.38 o
  -1   6   3        0.75        0.67      0.29 o
   0   6   3      242.93      240.02      2.03 o
   1   6   3        0.06        0.17      0.44 o
   2   6   3       63.82       61.26      0.85 o
   3   6   3        0.00        0.00      0.60 o
   4   6   3        0.59        0.00      0.90 o
   5   6   3        0.48       -0.01      1.23 o
   6   6   3        1.36        0.67      1.38 o
  -7   7   3        2.61        3.23      1.06 o
  -6   7   3        3.70        3.08      1.03 o
  -5   7   3        4.13        5.05      0.65 o
  -4   7   3        0.28        0.71      0.51 o
  -3   7   3        4.87        5.94      0.49 o
  -2   7   3       13.42       14.02      0.38 o
  -1   7   3        9.42       11.48      0.41 o
   0   7   3       87.92       88.43      0.75 o
   1   7   3        0.16        1.43      0.45 o
   2   7   3       26.48       25.57      0.82 o
   3   7   3        0.04        0.43      0.80 o
   4   7   3        0.15        0.81      0.97 o
   5   7   3        0.57       -0.01      1.26 o
   6   7   3        0.59       -0.01      1.39 o
  -7   8   3       11.37        9.26      1.18 o
  -6   8   3       15.39       14.55      1.19 o
  -5   8   3       19.26       20.08      0.97 o
  -4   8   3        5.56        4.84      0.58 o
  -3   8   3       63.34       60.28      0.96 o
  -2   8   3       10.20       10.48      0.43 o
  -1   8   3      316.44      310.40      1.59 o
   0   8   3       83.32       87.50      0.86 o
   1   8   3      370.81      370.53      4.30 o
   2   8   3       86.49       85.47      1.30 o
   3   8   3       85.53       85.87      1.67 o
   4   8   3       30.90       33.87      1.60 o
   5   8   3        5.05        3.94      1.33 o
  -6   9   3        6.53        7.30      1.24 o
  -5   9   3       97.43      106.24      2.03 o
  -4   9   3       60.73       65.24      1.25 o
  -3   9   3      298.62      284.47      1.79 o
  -2   9   3       90.36       96.53      1.05 o
  -1   9   3      409.98      394.35      4.42 o
   0   9   3       34.79       33.86      0.83 o
   1   9   3      178.70      174.38      1.45 o
   2   9   3       14.26       12.47      0.70 o
   3   9   3       44.59       43.36      1.42 o
   4   9   3       13.27       16.68      1.51 o
   5   9   3       14.79       15.08      1.57 o
  -5  10   3        5.29        5.42      1.06 o
  -4  10   3        3.03        3.73      0.95 o
  -3  10   3       39.79       36.73      1.08 o
  -2  10   3        0.57        0.18      0.63 o
  -1  10   3      101.89       93.48      1.13 o
   0  10   3        0.53        0.34      0.62 o
   1  10   3       76.66       73.16      1.09 o
   2  10   3        5.11        4.76      0.74 o
   3  10   3       14.17       15.42      1.38 o
   4  10   3        1.27        1.19      1.14 o
  -5  11   3       22.30       24.27      1.55 o
  -4  11   3        1.28        0.76      0.88 o
  -3  11   3      146.09      150.00      1.93 o
  -2  11   3        0.25        0.31      0.74 o
  -1  11   3      223.18      234.01      1.97 o
   0  11   3        7.14        4.10      0.73 o
   1  11   3       53.96       48.33      1.05 o
   2  11   3        3.75        4.33      1.09 o
   3  11   3        2.36        1.43      1.14 o
  -4  12   3        0.89        1.58      0.88 o
  -3  12   3       11.48       12.47      0.92 o
  -2  12   3        0.06        0.00      0.86 o
  -1  12   3       31.13       31.62      1.15 o
   0  12   3        3.97        2.39      0.91 o
   1  12   3       17.69       19.53      1.12 o
   2  12   3       12.89       11.59      1.08 o
  -2  13   3        6.67       10.03      0.96 o
  -1  13   3        0.09        0.00      0.86 o
   0  13   3        1.12        4.82      0.97 o
   1  13   3        0.64        0.45      1.31 o
  -8   0   4        0.16        0.12      1.33 o
  -7   0   4       41.33       36.10      1.56 o
  -6   0   4        1.87        1.13      1.07 o
  -5   0   4      237.23      240.53      4.13 o
  -4   0   4       13.24       11.92      0.68 o
  -3   0   4       58.33       62.39      0.67 o
  -2   0   4     2139.53     2120.54      4.71 o
  -1   0   4      297.43      276.36      1.99 o
   0   0   4     4230.17     4024.98     20.52 o
   1   0   4       19.12       13.69      0.43 o
   2   0   4      829.24      820.56      3.94 o
   3   0   4        0.10        0.00      0.52 o
   4   0   4      100.32       96.78      1.39 o
   5   0   4       20.39       22.57      1.13 o
   6   0   4       20.01       20.69      1.25 o
  -8   1   4       14.93       11.43      1.17 o
  -7   1   4        4.28        3.67      0.84 o
  -6   1   4      130.49      120.14      1.31 o
  -5   1   4      202.23      208.91      1.28 o
  -4   1   4      199.73      202.71      2.16 o
  -3   1   4     1106.74     1126.35      8.10 o
  -2   1   4        2.10        4.03      0.34 o
  -1   1   4      982.28     1004.15      3.75 o
   0   1   4        5.78        3.45      0.20 o
   1   1   4      733.89      737.35      3.78 o
   2   1   4      188.31      176.86      0.92 o
   3   1   4      255.92      247.78      1.18 o
   4   1   4       51.83       49.85      0.86 o
   5   1   4       27.72       28.51      0.89 o
   6   1   4        3.22        2.95      0.99 o
  -8   2   4        1.78        2.90      1.08 o
  -7   2   4       10.23       10.12      1.04 o
  -6   2   4        3.95        4.83      0.73 o
  -5   2   4       24.57       23.52      0.60 o
  -4   2   4       40.01       39.46      0.63 o
  -3   2   4        6.24        7.39      0.37 o
  -2   2   4      981.06      970.84      8.12 o
  -1   2   4       12.55       16.17      0.21 o
   0   2   4     3509.04     3710.10      8.74 o
   1   2   4      277.16      302.68      1.66 o
   2   2   4     1183.47     1191.59      7.41 o
   3   2   4       84.57       91.76      0.98 o
   4   2   4       84.80       79.04      1.61 o
   5   2   4        2.79        3.03      0.88 o
   6   2   4        4.61        3.67      0.98 o
  -8   3   4       14.05       12.48      1.43 o
  -7   3   4       28.28       30.91      1.30 o
  -6   3   4       13.67        9.78      0.97 o
  -5   3   4       73.13       82.02      1.48 o
  -4   3   4       11.09        8.22      0.40 o
  -3   3   4      293.19      333.30      2.32 o
  -2   3   4       25.81       27.43      0.36 o
  -1   3   4     1360.73     1519.47      6.11 o
   0   3   4      198.45      193.16      1.52 o
   1   3   4     1541.49     1675.84     11.47 o
   2   3   4      197.89      201.58      2.80 o
   3   3   4      169.39      176.71      2.45 o
   4   3   4       39.75       37.03      0.95 o
   5   3   4        1.02        1.12      0.74 o
   6   3   4        4.33        3.05      1.11 o
  -8   4   4        1.82        2.09      1.37 o
  -7   4   4       17.51       20.12      1.20 o
  -6   4   4        3.40        4.28      0.54 o
  -5   4   4       81.98       91.14      1.79 o
  -4   4   4      129.30      130.90      1.41 o
  -3   4   4       47.40       50.31      0.57 o
  -2   4   4      495.18      511.11      6.00 o
  -1   4   4       62.19       55.25      0.56 o
   0   4   4      248.41      250.81      2.36 o
   1   4   4      211.68      191.05      1.39 o
   2   4   4       24.87       27.90      0.61 o
   3   4   4       74.80       76.63      1.24 o
   4   4   4        3.94        3.44      0.60 o
   5   4   4        7.12        6.02      0.81 o
   6   4   4        0.66        0.75      1.12 o
  -8   5   4        0.00        0.23      1.33 o
  -7   5   4        0.74        1.98      1.25 o
  -6   5   4        6.97        6.22      0.70 o
  -5   5   4       69.50       68.38      1.09 o
  -4   5   4       41.04       43.29      0.62 o
  -3   5   4      602.43      626.41      3.73 o
  -2   5   4       41.93       41.69      0.75 o
  -1   5   4      953.74     1000.02     10.18 o
   0   5   4       67.33       73.65      1.11 o
   1   5   4      198.83      230.46      1.61 o
   2   5   4        1.24        0.33      0.40 o
   3   5   4        2.87        2.64      0.64 o
   4   5   4        4.99        4.25      0.95 o
   5   5   4        7.10        5.72      1.28 o
   6   5   4        4.22        4.60      1.39 o
  -7   6   4       18.12       15.33      1.36 o
  -6   6   4        0.11        0.36      0.80 o
  -5   6   4       50.54       50.47      0.84 o
  -4   6   4       14.01       16.72      0.70 o
  -3   6   4       30.13       32.66      0.57 o
  -2   6   4        6.74        5.96      0.41 o
  -1   6   4       44.42       44.96      0.54 o
   0   6   4       81.74       80.93      0.84 o
   1   6   4       35.46       27.48      0.87 o
   2   6   4       59.86       55.89      0.81 o
   3   6   4        0.99        0.57      0.65 o
   4   6   4        0.07        0.00      0.95 o
   5   6   4       10.17       10.01      1.40 o
  -7   7   4        2.11        2.76      0.99 o
  -6   7   4        9.53       11.03      1.11 o
  -5   7   4       93.83       98.37      1.29 o
  -4   7   4       47.47       49.69      0.83 o
  -3   7   4      395.22      402.42      1.88 o
  -2   7   4       49.99       51.98      0.67 o
  -1   7   4      203.41      200.47      2.62 o
   0   7   4       27.10       24.43      0.54 o
   1   7   4       17.35       17.14      0.70 o
   2   7   4      165.04      161.49      2.52 o
   3   7   4        7.04        7.27      0.76 o
   4   7   4       51.13       49.41      1.65 o
   5   7   4        3.72        3.38      1.34 o
  -7   8   4       46.06       50.70      1.48 o
  -6   8   4       28.37       31.38      1.33 o
  -5   8   4       97.16       91.93      1.36 o
  -4   8   4      114.64      117.78      1.23 o
  -3   8   4       22.36       19.81      0.55 o
  -2   8   4      558.90      557.37      2.35 o
  -1   8   4        0.36        0.47      0.35 o
   0   8   4      817.08      822.82      4.91 o
   1   8   4       27.50       21.75      1.59 o
   2   8   4      221.17      232.89      5.13 o
   3   8   4       56.13       58.30      1.22 o
   4   8   4        7.58        7.08      1.36 o
   5   8   4        9.28       10.31      1.47 o
  -6   9   4        0.19        0.15      1.08 o
  -5   9   4        4.89        5.53      0.92 o
  -4   9   4       19.67       22.22      0.88 o
  -3   9   4        5.83        5.96      0.51 o
  -2   9   4       98.41       97.10      1.13 o
  -1   9   4      157.13      149.00      2.04 o
   0   9   4        6.56        5.76      0.62 o
   1   9   4      119.81      117.25      2.12 o
   2   9   4       79.94       83.57      1.74 o
   3   9   4        5.44        5.83      1.36 o
   4   9   4       61.50       63.16      1.92 o
  -6  10   4        4.75        5.13      1.34 o
  -5  10   4        3.35        2.84      1.07 o
  -4  10   4       19.44       17.63      1.20 o
  -3  10   4       48.49       47.76      1.28 o
  -2  10   4        4.34        1.97      0.66 o
  -1  10   4       73.02       68.59      1.45 o
   0  10   4        0.30        0.12      0.55 o
   1  10   4        3.55        3.32      0.65 o
   2  10   4       24.01       23.27      1.29 o
   3  10   4        5.95        6.18      1.28 o
   4  10   4       42.59       45.44      2.27 o
  -5  11   4       32.30       37.32      1.84 o
  -4  11   4        8.85        8.08      0.93 o
  -3  11   4       52.29       51.40      1.25 o
  -2  11   4       10.13        9.26      0.92 o
  -1  11   4       13.13       12.76      0.74 o
   0  11   4        0.07        0.00      0.66 o
   1  11   4        0.24        0.66      0.69 o
   2  11   4        3.52        3.66      1.14 o
   3  11   4        1.22        1.30      1.20 o
  -4  12   4       10.19       13.15      0.99 o
  -3  12   4       12.02       11.83      0.90 o
  -2  12   4       14.68       15.97      0.99 o
  -1  12   4        8.62        7.16      0.88 o
   0  12   4       16.04       17.37      1.00 o
   1  12   4        2.26        1.91      1.08 o
   2  12   4        6.34        8.65      1.52 o
  -2  13   4        5.02        5.45      1.23 o
  -1  13   4        2.62        1.94      1.17 o
   0  13   4        2.51        2.32      1.23 o
  -8   1   5        3.91        3.53      1.04 o
  -7   1   5       36.13       29.88      1.16 o
  -6   1   5       19.59       18.05      0.74 o
  -5   1   5       13.94       14.34      0.48 o
  -4   1   5       62.91       57.17      0.69 o
  -3   1   5        4.69        4.17      0.29 o
  -2   1   5      325.61      362.84      1.44 o
  -1   1   5        5.46        5.53      0.20 o
   0   1   5      425.38      466.81      2.09 o
   1   1   5       10.77        9.69      0.32 o
   2   1   5       20.36       19.43      0.44 o
   3   1   5        1.60        2.32      0.42 o
   4   1   5        0.07        0.55      0.53 o
   5   1   5        9.28        9.55      0.70 o
   6   1   5        0.25        0.15      1.00 o
  -8   2   5       14.00       12.65      1.24 o
  -7   2   5       41.95       40.54      1.51 o
  -6   2   5        0.66        0.00      0.83 o
  -5   2   5      242.35      243.25      2.63 o
  -4   2   5      129.61      133.82      1.15 o
  -3   2   5      831.27      853.27      5.41 o
  -2   2   5      350.39      337.40      1.35 o
  -1   2   5     1689.87     1756.15      7.12 o
   0   2   5       40.72       35.28      0.35 o
   1   2   5      448.13      441.74      2.59 o
   2   2   5        0.57        0.93      0.35 o
   3   2   5       26.39       29.00      0.73 o
   4   2   5        0.34        1.45      0.83 o
   5   2   5        4.37        5.04      0.84 o
   6   2   5        0.10        0.00      0.98 o
  -8   3   5        0.03        1.41      1.25 o
  -7   3   5       61.12       67.75      1.80 o
  -6   3   5        5.74        3.96      0.45 o
  -5   3   5       21.05       21.91      0.65 o
  -4   3   5      466.88      464.38      2.66 o
  -3   3   5        0.68        0.68      0.33 o
  -2   3   5     2138.22     2269.51      9.31 o
  -1   3   5        8.74        7.44      0.30 o
   0   3   5     1615.07     1763.84      6.88 o
   1   3   5       77.98       80.18      0.92 o
   2   3   5      311.10      319.46      3.23 o
   3   3   5       39.96       38.59      0.73 o
   4   3   5       28.61       29.88      0.91 o
   5   3   5       10.88        9.02      0.95 o
   6   3   5        0.25       -0.01      1.14 o
  -8   4   5       12.38       11.81      1.41 o
  -7   4   5        5.67        4.88      1.29 o
  -6   4   5       13.23       10.92      0.76 o
  -5   4   5       20.80       18.24      0.63 o
  -4   4   5       46.81       42.01      0.84 o
  -3   4   5       21.51       24.85      0.44 o
  -2   4   5      457.00      447.88      2.20 o
  -1   4   5      254.49      284.32      1.89 o
   0   4   5      301.75      294.52      1.98 o
   1   4   5       60.81       68.35      0.75 o
   2   4   5       30.95       29.84      0.64 o
   3   4   5        3.52        3.59      0.47 o
   4   4   5        7.52        7.94      0.65 o
   5   4   5        0.57        0.94      1.19 o
   6   4   5        1.88        2.04      1.22 o
  -8   5   5        1.34        1.38      1.21 o
  -7   5   5        0.48        0.59      1.14 o
  -6   5   5       25.70       21.96      1.46 o
  -5   5   5       32.83       31.40      1.65 o
  -4   5   5       30.75       29.06      0.58 o
  -3   5   5       86.24       99.43      1.20 o
  -2   5   5        0.76        0.75      0.26 o
  -1   5   5      112.07      134.70      0.87 o
   0   5   5        1.30        1.46      0.23 o
   1   5   5      176.47      179.95      1.33 o
   2   5   5       19.80       18.71      0.65 o
   3   5   5       65.71       67.52      1.80 o
   4   5   5        5.11        4.92      1.00 o
   5   5   5        5.31        4.83      1.29 o
  -7   6   5        9.36       13.06      1.17 o
  -6   6   5        6.93        5.16      0.78 o
  -5   6   5       34.93       37.21      0.71 o
  -4   6   5        2.30        3.18      0.41 o
  -3   6   5       34.21       30.38      0.62 o
  -2   6   5      199.07      195.34      1.16 o
  -1   6   5       72.94       59.43      0.66 o
   0   6   5      475.85      463.65      3.90 o
   1   6   5      117.66      119.97      1.94 o
   2   6   5      174.12      162.81      4.79 o
   3   6   5       57.20       59.67      1.56 o
   4   6   5       32.23       33.64      1.48 o
   5   6   5       14.05       14.91      1.47 o
  -7   7   5        0.19        0.78      1.09 o
  -6   7   5       31.71       33.78      1.25 o
  -5   7   5        3.30        3.87      0.57 o
  -4   7   5      126.90      127.31      1.57 o
  -3   7   5       33.03       32.95      0.60 o
  -2   7   5      217.25      227.00      1.66 o
  -1   7   5        3.10        5.19      0.32 o
   0   7   5      139.75      147.44      1.52 o
   1   7   5       34.89       29.08      0.82 o
   2   7   5       73.48       69.66      1.76 o
   3   7   5       26.00       24.52      0.89 o
   4   7   5       24.57       23.03      1.48 o
   5   7   5        4.27        4.03      1.32 o
  -7   8   5        0.92        1.86      1.30 o
  -6   8   5       10.55       12.78      1.15 o
  -5   8   5        0.00        0.15      0.62 o
  -4   8   5        7.61        7.55      0.62 o
  -3   8   5        0.67        0.30      0.56 o
  -2   8   5        5.67        5.42      0.51 o
  -1   8   5        0.16        0.10      0.37 o
   0   8   5       42.79       42.14      0.60 o
   1   8   5        0.14        0.73      0.73 o
   2   8   5       53.39       55.69      1.09 o
   3   8   5        0.89        0.26      0.96 o
   4   8   5        9.21        9.84      1.35 o
  -6   9   5       42.65       43.80      1.43 o
  -5   9   5        0.78        1.54      0.76 o
  -4   9   5      223.96      218.71      2.91 o
  -3   9   5        0.38        1.36      0.65 o
  -2   9   5      422.99      429.95      3.04 o
  -1   9   5        6.71        6.18      0.49 o
   0   9   5      310.71      304.02      5.24 o
   1   9   5       57.32       52.27      2.09 o
   2   9   5      149.08      152.91      2.86 o
   3   9   5       53.98       58.30      1.62 o
   4   9   5       50.75       54.44      2.05 o
  -6  10   5        3.50        3.10      1.32 o
  -5  10   5      114.20      118.12      3.12 o
  -4  10   5        0.06        1.24      0.81 o
  -3  10   5      205.00      204.42      2.49 o
  -2  10   5       50.12       48.73      1.00 o
  -1  10   5       91.39       82.96      1.13 o
   0  10   5       94.24       96.42      1.06 o
   1  10   5       29.27       26.15      1.04 o
   2  10   5       22.65       22.26      1.33 o
   3  10   5       34.32       36.39      2.02 o
  -5  11   5       29.29       32.21      1.34 o
  -4  11   5        0.02        0.37      0.82 o
  -3  11   5       40.43       44.54      1.15 o
  -2  11   5       13.42       12.11      0.87 o
  -1  11   5       24.49       23.30      0.95 o
   0  11   5       72.54       74.17      1.79 o
   1  11   5       24.03       22.05      1.27 o
   2  11   5       36.41       38.89      1.99 o
  -4  12   5        0.06        0.23      1.01 o
  -3  12   5        4.55        3.89      0.98 o
  -2  12   5       17.25       14.29      1.33 o
  -1  12   5        0.86        0.72      1.18 o
   0  12   5       29.16       32.15      1.63 o
   1  12   5        8.91       11.85      1.43 o
  -1  13   5        3.32        4.59      1.30 o
  -8   0   6        0.47        0.48      1.60 o
  -7   0   6       19.52       15.25      1.15 o
  -6   0   6      131.79      127.18      2.00 o
  -5   0   6       25.74       22.46      0.83 o
  -4   0   6     1703.97     1671.76      8.90 o
  -3   0   6        2.56        2.34      0.49 o
  -2   0   6     3354.52     3477.24     11.34 o
  -1   0   6      110.84      120.18      1.30 o
   0   0   6     1068.97     1100.85      8.16 o
   1   0   6      114.63       99.89      0.94 o
   2   0   6      324.81      321.74      2.28 o
   3   0   6       10.05        8.50      0.78 o
   4   0   6      118.89      141.63      2.10 o
   5   0   6        1.63        2.24      1.10 o
  -8   1   6        3.61        2.79      0.96 o
  -7   1   6        4.26        4.58      0.87 o
  -6   1   6       32.82       35.11      1.06 o
  -5   1   6        0.11        0.36      0.33 o
  -4   1   6      378.44      386.47      2.12 o
  -3   1   6       20.16       17.73      0.36 o
  -2   1   6     1224.41     1289.32      4.70 o
  -1   1   6      545.19      578.49      1.90 o
   0   1   6      508.90      569.50      2.46 o
   1   1   6      268.52      264.66      1.32 o
   2   1   6       61.45       57.68      0.64 o
   3   1   6        3.46        4.37      0.50 o
   4   1   6       15.42       14.04      0.73 o
   5   1   6       34.93       40.81      1.43 o
  -8   2   6        2.67        3.56      1.07 o
  -7   2   6        0.21        0.51      0.91 o
  -6   2   6        1.40        1.08      0.84 o
  -5   2   6        0.39        0.42      0.45 o
  -4   2   6        0.36        0.18      0.36 o
  -3   2   6      126.37      130.72      0.83 o
  -2   2   6       27.56       31.21      0.39 o
  -1   2   6      298.62      326.98      1.57 o
   0   2   6       64.35       66.74      0.68 o
   1   2   6        0.12        0.00      0.27 o
   2   2   6       12.84       12.00      0.47 o
   3   2   6       29.73       31.59      0.79 o
   4   2   6        0.19        0.97      0.81 o
   5   2   6        2.93        2.15      0.85 o
  -8   3   6        0.62        1.58      1.04 o
  -7   3   6        0.08        0.33      1.05 o
  -6   3   6       14.75       13.86      1.13 o
  -5   3   6        5.26        5.53      0.54 o
  -4   3   6        0.14        1.34      0.39 o
  -3   3   6       80.25       85.17      0.68 o
  -2   3   6      328.08      326.67      2.42 o
  -1   3   6      187.10      206.93      1.48 o
   0   3   6      472.02      490.97      3.89 o
   1   3   6       92.27      107.18      1.04 o
   2   3   6       50.08       49.40      0.65 o
   3   3   6       22.58       21.22      0.72 o
   4   3   6        7.35        6.81      0.67 o
   5   3   6        3.03        2.50      0.99 o
  -8   4   6        5.65        4.87      1.22 o
  -7   4   6       10.42       11.07      1.15 o
  -6   4   6       54.50       49.49      1.42 o
  -5   4   6       67.81       70.93      0.90 o
  -4   4   6      174.87      176.44      1.05 o
  -3   4   6      309.35      321.89      2.49 o
  -2   4   6      266.76      303.74      1.89 o
  -1   4   6      308.72      344.33      2.21 o
   0   4   6       87.73       85.11      0.93 o
   1   4   6        6.79        6.58      0.32 o
   2   4   6        2.46        1.43      0.51 o
   3   4   6       34.29       28.34      1.24 o
   4   4   6        3.06        2.94      1.01 o
   5   4   6       18.15       19.47      1.20 o
  -8   5   6        0.46        1.14      1.11 o
  -7   5   6       38.76       41.82      1.40 o
  -6   5   6        0.56        0.00      0.77 o
  -5   5   6      139.66      139.37      1.26 o
  -4   5   6        0.00        0.28      0.40 o
  -3   5   6      337.28      338.59      3.42 o
  -2   5   6        0.39        0.37      0.25 o
  -1   5   6      301.85      305.78      3.75 o
   0   5   6       27.84       25.33      0.42 o
   1   5   6       54.97       52.89      1.02 o
   2   5   6       88.41       87.60      1.46 o
   3   5   6        5.93        7.04      0.72 o
   4   5   6       31.14       31.64      1.46 o
   5   5   6        1.08        2.15      1.13 o
  -7   6   6        2.31        1.82      1.09 o
  -6   6   6        7.58        7.01      0.84 o
  -5   6   6        5.80        4.45      0.69 o
  -4   6   6       47.64       48.76      0.69 o
  -3   6   6       51.44       49.95      0.74 o
  -2   6   6      116.43      125.67      1.19 o
  -1   6   6      333.40      306.80      1.43 o
   0   6   6      141.70      151.32      4.89 o
   1   6   6      145.25      140.59      2.58 o
   2   6   6       79.66       79.95      0.92 o
   3   6   6       25.22       25.88      0.95 o
   4   6   6       29.35       32.10      1.58 o
   5   6   6       12.13       15.21      1.80 o
  -7   7   6        0.75       -0.01      1.26 o
  -6   7   6       16.85       16.10      1.08 o
  -5   7   6       15.39       16.43      0.78 o
  -4   7   6       62.27       60.35      1.04 o
  -3   7   6       87.28       84.59      1.18 o
  -2   7   6      205.71      191.18      2.83 o
  -1   7   6       57.21       55.30      0.78 o
   0   7   6       59.25       56.86      0.66 o
   1   7   6       14.45       12.94      0.52 o
   2   7   6       15.68       13.79      0.47 o
   3   7   6       10.11       10.65      1.14 o
   4   7   6       26.49       29.72      1.93 o
  -7   8   6        4.06        6.53      1.40 o
  -6   8   6       29.52       32.46      1.45 o
  -5   8   6        3.59        3.12      0.55 o
  -4   8   6       77.40       79.99      1.56 o
  -3   8   6       33.73       35.90      0.77 o
  -2   8   6      389.84      382.85      3.26 o
  -1   8   6      152.43      147.88      2.16 o
   0   8   6      863.26      805.34     15.00 o
   1   8   6       80.63       75.50      2.38 o
   2   8   6      408.56      406.11      9.98 o
   3   8   6       18.48       20.02      1.26 o
   4   8   6       50.64       50.57      2.50 o
  -6   9   6        3.66        5.65      1.06 o
  -5   9   6        2.51        2.26      0.95 o
  -4   9   6        3.08        3.70      0.71 o
  -3   9   6       16.04       16.67      0.71 o
  -2   9   6        0.01        0.00      0.43 o
  -1   9   6       24.75       23.55      0.70 o
   0   9   6        1.15        0.52      0.25 o
   1   9   6      129.50      136.34      1.92 o
   2   9   6       10.49        9.78      1.14 o
   3   9   6       42.11       43.47      1.86 o
  -5  10   6        3.48        5.56      1.03 o
  -4  10   6      159.88      171.74      2.24 o
  -3  10   6       46.60       44.62      1.02 o
  -2  10   6      157.54      167.66      2.40 o
  -1  10   6       66.31       63.12      1.67 o
   0  10   6       23.65       22.63      0.74 o
   1  10   6       12.94       13.25      1.01 o
   2  10   6        2.01        3.05      1.08 o
   3  10   6        0.60        0.40      1.58 o
  -5  11   6       19.02       20.35      1.12 o
  -4  11   6        1.79        1.28      0.98 o
  -3  11   6       28.45       26.64      1.16 o
  -2  11   6        0.25        0.00      0.98 o
  -1  11   6       11.82       11.48      1.06 o
   0  11   6        0.84        1.45      1.20 o
   1  11   6        2.21        2.60      1.27 o
   2  11   6        6.36        5.76      1.42 o
  -3  12   6        6.54        6.40      1.25 o
  -2  12   6       24.80       29.54      1.35 o
  -1  12   6        4.68        5.89      1.31 o
   0  12   6        9.60        9.85      1.38 o
  -8   1   7        1.34        1.49      1.20 o
  -7   1   7       23.20       20.19      0.95 o
  -6   1   7       35.68       32.94      0.88 o
  -5   1   7       58.46       53.47      0.64 o
  -4   1   7      111.14      103.06      3.37 o
  -3   1   7       74.93       82.70      0.77 o
  -2   1   7      138.91      155.20      0.77 o
  -1   1   7        2.31        2.24      0.23 o
   0   1   7      154.83      158.19      0.81 o
   1   1   7       34.96       36.12      0.48 o
   2   1   7       76.15       72.86      0.79 o
   3   1   7        0.56        0.83      0.57 o
   4   1   7       10.03       11.78      0.75 o
   5   1   7        1.16        2.79      1.13 o
  -8   2   7        2.14        0.94      0.92 o
  -7   2   7        0.40        0.61      0.79 o
  -6   2   7        8.47        5.65      0.40 o
  -5   2   7        1.99        2.29      0.41 o
  -4   2   7        2.05        2.96      0.31 o
  -3   2   7        2.01        3.86      0.29 o
  -2   2   7       11.09        9.41      0.29 o
   0   2   7        0.00        0.44      0.20 o
   1   2   7      188.50      213.86      1.76 o
   2   2   7        1.15        0.92      0.46 o
   3   2   7       87.46       90.30      1.28 o
   4   2   7        8.54        8.39      0.92 o
   5   2   7       13.12       11.86      1.10 o
  -8   3   7        2.04        0.80      0.97 o
  -7   3   7       10.45        9.32      1.06 o
  -6   3   7        0.01        0.41      0.55 o
  -5   3   7       24.02       24.80      0.68 o
  -4   3   7       10.28       11.71      0.44 o
  -3   3   7       89.37       91.98      1.00 o
  -2   3   7       36.92       36.26      0.41 o
  -1   3   7      125.18      135.40      0.74 o
   0   3   7        9.85        7.73      0.28 o
   1   3   7       15.02       17.50      0.43 o
   2   3   7        0.64        1.18      0.51 o
   3   3   7        0.21        0.13      0.54 o
   4   3   7        0.21        0.00      0.88 o
   5   3   7        0.13        0.28      1.01 o
  -8   4   7        0.05        0.47      1.04 o
  -7   4   7        8.15        8.26      1.04 o
  -6   4   7       42.30       42.18      1.00 o
  -5   4   7       15.66       16.95      0.65 o
  -4   4   7      293.92      291.14      1.54 o
  -3   4   7       44.81       49.83      0.45 o
  -2   4   7      188.91      193.64      1.42 o
  -1   4   7       11.93       11.49      0.41 o
   0   4   7        0.47        0.49      0.29 o
   1   4   7       10.72        8.89      0.35 o
   2   4   7        0.00        0.05      0.55 o
   3   4   7        8.79        6.79      0.78 o
   4   4   7        0.40        0.00      0.96 o
   5   4   7        2.17        2.56      1.18 o
  -8   5   7       10.41        8.99      1.16 o
  -7   5   7        0.53        1.58      1.00 o
  -6   5   7       46.13       46.48      1.11 o
  -5   5   7       25.65       26.87      0.71 o
  -4   5   7       55.18       59.94      0.79 o
  -3   5   7       37.73       35.80      0.46 o
  -2   5   7       39.10       45.61      0.63 o
  -1   5   7       44.02       42.55      0.66 o
   0   5   7       25.15       24.97      0.48 o
   1   5   7      102.18       90.56      1.24 o
   2   5   7        2.01        1.94      0.49 o
   3   5   7       14.99       14.24      0.83 o
   4   5   7        0.03        0.21      1.03 o
  -7   6   7       15.26       13.16      1.39 o
  -6   6   7      107.82      122.01      1.57 o
  -5   6   7       26.65       27.17      0.75 o
  -4   6   7      572.51      581.32      7.51 o
  -3   6   7        0.02        0.73      0.33 o
  -2   6   7      799.77      817.43      5.15 o
  -1   6   7       17.44       15.34      0.58 o
   0   6   7      354.45      361.82      4.03 o
   1   6   7        2.35        1.74      0.37 o
   2   6   7       66.21       63.04      1.00 o
   3   6   7        0.04        0.06      0.88 o
   4   6   7        8.76        8.91      1.46 o
  -7   7   7        0.16        0.94      1.27 o
  -6   7   7        2.93        3.13      1.10 o
  -5   7   7        0.02        0.00      0.54 o
  -4   7   7      102.95      101.03      1.38 o
  -3   7   7        1.49        1.46      0.56 o
  -2   7   7      501.17      509.32      3.60 o
  -1   7   7       14.58       17.44      0.55 o
   0   7   7      394.21      386.46      7.77 o
   1   7   7       21.36       20.87      1.25 o
   2   7   7       83.36       78.81      1.10 o
   3   7   7       11.73       13.88      1.39 o
   4   7   7       12.82       13.49      1.55 o
  -7   8   7        4.34        4.75      1.24 o
  -6   8   7       24.28       26.28      1.44 o
  -5   8   7       36.45       37.76      1.23 o
  -4   8   7       25.96       25.96      0.81 o
  -3   8   7      293.36      287.14      2.97 o
  -2   8   7        0.32        0.18      0.64 o
  -1   8   7      656.05      653.64      4.99 o
   0   8   7       10.86        8.74      0.55 o
   1   8   7      374.54      381.21      3.66 o
   2   8   7        6.56        5.83      1.30 o
   3   8   7       71.46       72.87      1.94 o
  -6   9   7       19.84       20.73      1.42 o
  -5   9   7        8.81        9.08      1.14 o
  -4   9   7      123.18      132.29      1.73 o
  -3   9   7       48.70       42.31      0.71 o
  -2   9   7      174.40      183.10      1.54 o
  -1   9   7       47.29       45.23      1.26 o
   0   9   7       68.58       59.62      3.28 o
   1   9   7        0.67        1.12      1.27 o
   2   9   7       19.57       18.75      1.49 o
   3   9   7        8.83       10.12      1.37 o
  -5  10   7       11.79       11.87      1.12 o
  -4  10   7       61.79       62.42      1.54 o
  -3  10   7        4.04        2.91      0.67 o
  -2  10   7       33.83       32.25      1.03 o
  -1  10   7       15.76       12.11      0.97 o
   0  10   7       12.04       12.42      1.35 o
   1  10   7       40.02       41.11      1.76 o
   2  10   7        2.12        2.24      1.33 o
  -4  11   7        1.57        2.64      1.20 o
  -3  11   7        0.04        0.13      0.98 o
  -2  11   7        4.61        3.74      1.00 o
  -1  11   7        5.21        4.93      1.21 o
   0  11   7        0.27        1.31      1.21 o
   1  11   7        0.33        1.64      1.32 o
  -3  12   7        4.03        3.93      1.31 o
  -2  12   7        6.79       10.02      1.43 o
  -1  12   7        2.62        1.58      1.30 o
  -8   0   8        2.16        4.22      1.49 o
  -7   0   8       67.68       75.70      2.10 o
  -6   0   8        8.03       10.58      1.02 o
  -5   0   8       33.04       34.18      1.12 o
  -4   0   8       27.20       22.95      0.87 o
  -3   0   8      169.33      164.45      1.12 o
  -1   0   8      258.14      260.82      1.73 o
   0   0   8      256.61      232.03      1.33 o
   1   0   8       33.93       32.82      0.86 o
   2   0   8       85.55       87.17      1.47 o
   3   0   8      124.49      140.17      1.95 o
   4   0   8        1.86        1.11      1.13 o
  -8   1   8       13.75       11.85      1.07 o
  -7   1   8        7.60        7.41      0.74 o
  -6   1   8      120.00      112.57      1.56 o
  -5   1   8      167.26      168.39      2.38 o
  -4   1   8      182.25      187.93      2.03 o
  -3   1   8      485.40      478.14      2.66 o
  -2   1   8       68.17       83.31      0.57 o
  -1   1   8      201.19      197.86      0.88 o
   0   1   8      156.41      163.39      0.78 o
   1   1   8        5.87        4.52      0.45 o
   2   1   8      244.23      259.87      1.83 o
   3   1   8        0.11        0.04      0.66 o
   4   1   8       81.70       89.57      1.52 o
  -8   2   8        1.24        0.27      1.06 o
  -7   2   8        1.27        1.22      0.70 o
  -6   2   8        1.01        1.34      0.48 o
  -5   2   8        0.11        0.20      0.45 o
  -4   2   8       26.66       26.48      0.56 o
  -3   2   8        5.82        6.54      0.33 o
  -2   2   8        0.82        2.49      0.26 o
  -1   2   8       12.93       11.28      0.25 o
   0   2   8       43.97       39.18      0.51 o
   1   2   8        1.01        1.65      0.41 o
   2   2   8        1.39        0.28      0.53 o
   3   2   8        2.47        2.34      0.78 o
   4   2   8        9.78       12.88      1.03 o
  -8   3   8        7.36        6.31      0.93 o
  -7   3   8        0.16        0.24      0.71 o
  -6   3   8       32.87       31.55      0.74 o
  -5   3   8        0.03        0.00      0.50 o
  -4   3   8      100.84       99.27      0.96 o
  -3   3   8       34.78       34.08      0.43 o
  -2   3   8      112.70      106.35      1.06 o
  -1   3   8      401.44      394.50      2.70 o
   0   3   8       11.78       10.63      0.36 o
   1   3   8      372.39      376.47      2.75 o
   2   3   8        0.23        0.18      0.58 o
   3   3   8       70.24       72.59      1.41 o
   4   3   8        0.54        0.04      0.93 o
  -8   4   8        0.68        0.00      1.03 o
  -7   4   8        2.15        1.70      0.87 o
  -6   4   8       18.15       17.11      0.80 o
  -5   4   8       14.15       12.72      0.61 o
  -4   4   8      179.52      188.77      1.56 o
  -3   4   8       18.05       16.11      0.30 o
  -2   4   8      454.99      495.59      3.14 o
  -1   4   8       22.21       25.39      0.51 o
   0   4   8      327.97      347.46      3.15 o
   1   4   8       15.41       12.64      0.59 o
   2   4   8      113.27      119.15      1.52 o
   3   4   8        3.33        4.55      0.93 o
   4   4   8       23.14       25.63      1.42 o
  -8   5   8        0.58        1.15      1.11 o
  -7   5   8        0.15        0.66      1.01 o
  -6   5   8        0.04        0.00      0.71 o
  -5   5   8       51.47       51.78      0.87 o
  -4   5   8        2.92        2.42      0.43 o
  -3   5   8      235.31      216.59      2.24 o
  -2   5   8       10.48       12.82      0.59 o
  -1   5   8      194.43      181.26      1.74 o
   0   5   8        7.50        6.12      0.38 o
   1   5   8       73.77       71.17      1.33 o
   2   5   8       12.80       12.14      0.56 o
   3   5   8       22.39       24.46      1.53 o
   4   5   8       12.59       15.74      1.54 o
  -7   6   8       12.60       15.13      1.24 o
  -6   6   8       17.83       17.88      0.90 o
  -5   6   8       54.49       56.95      0.87 o
  -4   6   8       28.56       25.60      1.14 o
  -3   6   8       66.14       57.64      0.86 o
  -2   6   8       13.48       10.04      0.68 o
  -1   6   8       15.85       13.95      0.64 o
   0   6   8      187.15      174.35      3.16 o
   1   6   8        1.10        0.72      0.23 o
   2   6   8       87.89       90.81      1.67 o
   3   6   8        1.33        1.51      1.31 o
   4   6   8        5.37        6.01      1.48 o
  -7   7   8       13.95       11.64      1.31 o
  -6   7   8       55.85       61.89      1.69 o
  -5   7   8      180.03      190.39      2.80 o
  -4   7   8      135.44      132.18      1.85 o
  -3   7   8      593.32      607.09      4.40 o
  -2   7   8      239.93      228.07      2.33 o
  -1   7   8      461.31      497.82      4.28 o
   0   7   8      117.62      110.31      2.31 o
   1   7   8      148.61      167.34      2.54 o
   2   7   8        3.96        5.33      1.23 o
   3   7   8       58.05       70.29      1.90 o
  -6   8   8        3.20        2.77      1.10 o
  -5   8   8       99.43      101.69      1.86 o
  -4   8   8        1.26        0.73      0.63 o
  -3   8   8       78.52       66.08      4.58 o
  -2   8   8        6.52        5.61      0.53 o
  -1   8   8        8.33        7.53      0.64 o
   0   8   8       60.72       55.69      1.79 o
   1   8   8        0.90        0.94      1.26 o
   2   8   8       63.60       62.53      1.79 o
   3   8   8        0.25        0.79      1.24 o
  -6   9   8        1.45        0.86      1.09 o
  -5   9   8        0.13        1.25      1.01 o
  -4   9   8       27.94       23.44      0.82 o
  -3   9   8       18.53       16.55      0.99 o
  -2   9   8      121.47      112.98      1.74 o
  -1   9   8       29.45       31.00      1.54 o
   0   9   8       53.99       43.57      1.70 o
   1   9   8       10.41       12.11      1.39 o
   2   9   8        0.28       -0.01      1.20 o
  -5  10   8       11.02        9.74      1.17 o
  -4  10   8        4.83        3.68      1.01 o
  -3  10   8        1.40        1.31      0.78 o
  -2  10   8        6.66        7.29      0.98 o
  -1  10   8        0.42        0.79      1.14 o
   0  10   8        2.26        1.73      1.21 o
   1  10   8        1.74        3.00      1.27 o
  -4  11   8        1.32        2.46      1.27 o
  -3  11   8        0.00       -0.01      1.01 o
  -2  11   8        7.73       10.72      1.28 o
  -1  11   8        0.15        0.61      1.19 o
   0  11   8        3.95        4.57      1.33 o
  -8   1   9        7.73        8.95      1.18 o
  -7   1   9       19.34       22.56      0.80 o
  -6   1   9       65.12       71.08      1.36 o
  -5   1   9       16.70       18.11      0.84 o
  -4   1   9      266.35      278.71      2.00 o
  -3   1   9       63.19       59.62      0.54 o
  -2   1   9      389.32      379.05      1.52 o
  -1   1   9      200.26      200.66      0.96 o
   0   1   9      300.07      306.31      1.44 o
   1   1   9       81.48       82.36      0.89 o
   2   1   9       96.62      100.27      1.14 o
   3   1   9        4.84        4.75      0.88 o
   4   1   9       13.30       14.70      1.05 o
  -8   2   9        0.33        0.76      0.98 o
  -7   2   9        1.17        1.43      0.64 o
  -6   2   9       11.65       13.29      0.58 o
  -5   2   9       19.73       20.11      0.74 o
  -4   2   9       16.96       15.02      0.42 o
  -3   2   9       67.95       63.63      0.66 o
  -2   2   9       33.37       33.45      0.46 o
  -1   2   9       61.70       61.14      0.86 o
   0   2   9      144.81      137.44      1.11 o
   1   2   9        8.21       11.05      0.49 o
   2   2   9       45.97       43.98      1.02 o
   3   2   9        0.82        0.92      0.79 o
   4   2   9        5.52        5.08      1.10 o
  -8   3   9        0.14       -0.01      1.03 o
  -7   3   9        0.08        0.14      0.73 o
  -6   3   9        0.38        0.07      0.53 o
  -5   3   9        2.94        2.73      0.53 o
  -4   3   9       62.85       63.57      0.96 o
  -3   3   9        0.00        0.52      0.27 o
  -2   3   9      171.63      172.10      3.99 o
  -1   3   9        9.90        9.46      0.35 o
   0   3   9       54.19       53.95      0.67 o
   1   3   9        1.55        1.24      0.28 o
   2   3   9        2.58        0.76      0.66 o
   3   3   9        3.64        3.47      1.10 o
   4   3   9        0.06       -0.01      1.13 o
  -8   4   9       15.63       18.42      1.42 o
  -7   4   9       20.46       23.56      1.18 o
  -6   4   9       36.40       34.93      1.07 o
  -5   4   9       35.44       34.91      0.75 o
  -4   4   9       47.17       45.92      0.65 o
  -3   4   9        0.12        0.51      0.33 o
  -2   4   9       75.97       64.53      0.87 o
  -1   4   9        2.74        3.30      0.41 o
   0   4   9       88.88       74.45      0.82 o
   1   4   9        3.88        4.35      0.41 o
   2   4   9       58.43       58.08      1.58 o
   3   4   9        0.49        0.94      1.15 o
  -7   5   9       16.38       18.49      1.26 o
  -6   5   9       41.22       37.31      1.01 o
  -5   5   9        4.11        3.72      0.55 o
  -4   5   9        2.09        3.42      0.34 o
  -3   5   9      158.39      149.70      1.18 o
  -2   5   9       49.14       35.84      0.82 o
  -1   5   9      230.19      216.78      1.72 o
   0   5   9       16.27       14.08      0.47 o
   1   5   9       70.88       65.01      1.02 o
   2   5   9        0.23        0.43      1.06 o
   3   5   9        5.22        3.77      1.33 o
  -7   6   9       59.37       67.69      1.82 o
  -6   6   9        2.56        4.58      0.89 o
  -5   6   9      185.96      185.10      2.16 o
  -4   6   9        0.58        0.18      0.34 o
  -3   6   9      129.33      123.28      1.55 o
  -2   6   9        0.49        0.41      0.67 o
  -1   6   9       37.18       35.82      1.04 o
   0   6   9       11.93       12.61      0.75 o
   1   6   9       20.87       18.94      1.03 o
   2   6   9        8.58       10.65      1.24 o
   3   6   9       13.53       14.40      1.48 o
  -7   7   9        0.79        1.78      1.21 o
  -6   7   9       35.69       38.75      1.41 o
  -5   7   9       53.34       54.02      1.43 o
  -4   7   9      156.04      160.09      2.70 o
  -3   7   9      181.60      176.65      1.53 o
  -2   7   9      126.01      126.83      1.39 o
  -1   7   9      130.48      116.23      3.28 o
   0   7   9       15.99       12.89      1.08 o
   1   7   9       49.67       51.17      1.59 o
   2   7   9        0.65       -0.01      1.17 o
  -6   8   9        6.97        7.48      1.13 o
  -5   8   9       24.43       25.62      1.17 o
  -4   8   9        0.80        1.22      0.70 o
  -3   8   9       45.12       43.19      1.19 o
  -2   8   9        0.24        0.27      0.94 o
  -1   8   9        4.18        2.70      1.01 o
   0   8   9        1.84        1.96      1.21 o
   1   8   9        6.00        6.32      1.36 o
   2   8   9        0.40        0.48      1.23 o
  -5   9   9        8.94        8.43      1.00 o
  -4   9   9        2.17        2.16      0.85 o
  -3   9   9       22.08       22.02      1.02 o
  -2   9   9       20.48       23.70      1.43 o
  -1   9   9       14.15       12.35      1.31 o
   0   9   9       18.03       17.81      1.48 o
   1   9   9        0.10        0.73      1.29 o
  -5  10   9        0.17        1.69      0.94 o
  -4  10   9        1.42        1.48      1.00 o
  -3  10   9        0.16        0.00      0.95 o
  -2  10   9        8.45        9.82      1.27 o
  -1  10   9        0.72        0.36      1.19 o
   0  10   9       17.32       19.95      1.54 o
  -3  11   9       13.38       15.93      1.70 o
  -2  11   9        2.53        2.46      1.28 o
  -1  11   9        3.24        5.12      1.36 o
  -8   0  10       75.38       76.91      2.74 o
  -7   0  10       79.00       89.40      2.61 o
  -6   0  10      176.95      153.74     11.87 o
  -5   0  10      208.95      207.61      2.72 o
  -4   0  10      214.95      227.15      1.68 o
  -3   0  10       61.82       60.66      0.92 o
  -2   0  10      430.15      428.36      3.00 o
  -1   0  10       56.67       52.76      0.91 o
   0   0  10      515.87      539.63      2.53 o
   1   0  10      101.95       97.47      1.53 o
   2   0  10      163.95      173.53      2.41 o
   3   0  10       14.42       11.55      1.19 o
  -8   1  10       12.68       12.54      1.35 o
  -7   1  10        1.89        1.60      1.08 o
  -6   1  10        7.78        8.31      0.70 o
  -5   1  10        5.45        5.64      0.45 o
  -4   1  10       14.63       16.08      0.54 o
  -3   1  10        3.06        4.15      0.29 o
  -2   1  10       70.93       72.39      0.68 o
  -1   1  10       53.80       49.57      0.62 o
   0   1  10       45.22       43.95      0.66 o
   1   1  10       74.24       77.05      0.98 o
   2   1  10        0.05        1.44      0.89 o
   3   1  10       10.06        9.49      1.05 o
  -8   2  10        3.07        1.39      1.24 o
  -7   2  10        1.66        2.21      0.83 o
  -6   2  10        0.13        0.00      0.67 o
  -5   2  10       26.59       24.09      0.77 o
  -4   2  10       45.11       43.52      0.65 o
  -3   2  10      216.04      199.17      1.44 o
  -2   2  10      111.14      113.77      0.76 o
  -1   2  10      304.49      288.54      1.67 o
   0   2  10       22.51       24.54      0.47 o
   1   2  10      105.09      100.12      1.10 o
   2   2  10        0.88        0.88      0.87 o
   3   2  10       23.58       24.10      1.30 o
  -8   3  10        3.66        3.77      1.24 o
  -7   3  10       19.58       21.76      1.06 o
  -6   3  10       13.60       13.42      0.78 o
  -5   3  10       65.87       68.47      1.10 o
  -4   3  10       10.95       12.41      0.47 o
  -3   3  10      162.74      148.02      1.19 o
  -2   3  10       10.40        7.81      0.42 o
  -1   3  10      125.72      113.27      1.01 o
   0   3  10       51.27       48.82      0.68 o
   1   3  10       10.44        9.05      0.58 o
   2   3  10       34.32       37.94      1.34 o
   3   3  10        0.17        0.25      1.11 o
  -8   4  10        3.99        4.57      1.22 o
  -7   4  10        0.73        1.66      1.01 o
  -6   4  10       46.24       49.79      1.19 o
  -5   4  10       28.06       31.24      0.73 o
  -4   4  10      203.66      190.47      2.18 o
  -3   4  10      131.46      136.01      2.11 o
  -2   4  10      248.83      241.49      2.23 o
  -1   4  10       70.80       75.47      1.01 o
   0   4  10       94.76       96.72      1.42 o
   1   4  10        2.55        2.35      0.68 o
   2   4  10       14.02       15.18      1.26 o
   3   4  10        0.02        0.06      1.15 o
  -7   5  10      100.03      109.19      2.48 o
  -6   5  10        0.34        0.24      0.89 o
  -5   5  10      197.40      190.31      1.43 o
  -4   5  10        8.50        7.74      0.46 o
  -3   5  10      175.32      162.69      3.65 o
  -2   5  10       47.70       47.63      1.05 o
  -1   5  10      120.98      110.65      1.52 o
   0   5  10       27.66       27.12      0.85 o
   1   5  10       85.57       91.99      2.15 o
   2   5  10        3.85        4.17      1.14 o
  -7   6  10       33.88       38.97      1.62 o
  -6   6  10        7.42        8.37      1.15 o
  -5   6  10       91.75       84.32      2.73 o
  -4   6  10        0.97        0.74      0.54 o
  -3   6  10       53.91       51.65      0.92 o
  -2   6  10        3.64        4.47      0.90 o
  -1   6  10       17.96       18.96      1.12 o
   0   6  10        2.16        1.85      0.89 o
   1   6  10       14.54       16.16      1.26 o
   2   6  10       18.36       18.65      1.37 o
  -6   7  10        2.26        1.32      1.07 o
  -5   7  10       36.23       39.61      1.25 o
  -4   7  10        0.24        0.32      0.64 o
  -3   7  10        5.12        6.79      0.95 o
  -2   7  10       29.99       25.66      1.18 o
  -1   7  10        0.03       -0.01      1.15 o
   0   7  10       22.41       18.34      1.44 o
   1   7  10        0.00       -0.01      1.12 o
   2   7  10        0.54       -0.01      1.17 o
  -6   8  10       28.65       27.54      1.19 o
  -5   8  10       12.21       10.71      1.03 o
  -4   8  10       65.02       59.78      1.34 o
  -3   8  10        3.90        4.47      0.97 o
  -2   8  10       32.27       29.20      1.47 o
  -1   8  10        2.66        2.05      1.13 o
   0   8  10        0.18        0.23      1.22 o
   1   8  10        1.35        1.44      1.28 o
  -5   9  10        0.09       -0.01      1.01 o
  -4   9  10       13.06       14.27      1.18 o
  -3   9  10        0.56        0.50      0.91 o
  -2   9  10        0.60        0.49      1.13 o
  -1   9  10       10.24       12.18      1.31 o
   0   9  10        3.67        4.16      1.35 o
  -4  10  10       17.59       21.19      1.53 o
  -3  10  10        1.84        2.26      1.49 o
  -2  10  10        0.63        0.88      1.23 o
  -1  10  10        0.13       -0.01      1.30 o
  -8   1  11        5.16        4.38      1.22 o
  -7   1  11       25.10       26.27      1.38 o
  -6   1  11       42.57       42.79      1.05 o
  -5   1  11       21.03       18.01      0.57 o
  -4   1  11      241.79      235.92      1.45 o
  -3   1  11        0.00        0.17      0.28 o
  -2   1  11      377.98      370.00      2.44 o
  -1   1  11        3.23        3.12      0.46 o
   0   1  11      161.17      159.13      1.16 o
   1   1  11        1.39        2.18      0.72 o
   2   1  11       42.41       43.88      1.20 o
  -8   2  11       16.44       14.11      1.38 o
  -7   2  11        1.57        0.65      1.12 o
  -6   2  11       83.25       87.51      1.45 o
  -5   2  11       19.65       17.95      0.73 o
  -4   2  11      250.85      255.10      2.59 o
  -3   2  11       95.35       95.70      0.81 o
  -2   2  11      232.22      236.26      1.96 o
  -1   2  11       34.88       34.86      0.63 o
   0   2  11       27.41       24.72      0.80 o
   1   2  11        0.46        0.77      0.58 o
   2   2  11        1.98        1.69      0.86 o
  -7   3  11        0.77        0.86      0.90 o
  -6   3  11       89.73       94.47      2.01 o
  -5   3  11       29.73       29.87      0.68 o
  -4   3  11      110.63      113.63      0.89 o
  -3   3  11       79.06       64.79      0.71 o
  -2   3  11       21.80       25.24      0.74 o
  -1   3  11       39.20       30.15      0.60 o
   0   3  11        1.64        1.68      0.54 o
   1   3  11        8.74        9.20      0.73 o
   2   3  11        3.07        4.16      1.08 o
  -7   4  11        1.34        1.48      1.03 o
  -6   4  11       31.56       33.63      1.21 o
  -5   4  11        5.15        5.25      0.64 o
  -4   4  11      139.24      130.44      2.86 o
  -3   4  11        0.08        0.04      0.37 o
  -2   4  11       65.50       68.31      1.24 o
  -1   4  11       16.02       15.18      0.71 o
   0   4  11        4.25        5.42      0.91 o
   1   4  11        7.85        7.15      1.11 o
   2   4  11        0.13        1.68      1.14 o
  -7   5  11       85.64       96.87      1.90 o
  -6   5  11       14.48       16.69      1.20 o
  -5   5  11      115.56      110.81      2.07 o
  -4   5  11       51.20       42.61      1.23 o
  -3   5  11      156.10      145.35      2.30 o
  -2   5  11      186.19      169.22      1.79 o
  -1   5  11      163.81      161.13      2.05 o
   0   5  11      185.06      176.38      2.26 o
   1   5  11       46.94       47.29      1.57 o
   2   5  11       46.80       47.10      1.66 o
  -7   6  11        0.06        0.67      1.14 o
  -6   6  11        0.07        0.29      0.98 o
  -5   6  11       17.64       15.12      1.27 o
  -4   6  11       35.43       36.07      1.17 o
  -3   6  11       28.84       24.24      1.01 o
  -2   6  11       64.21       69.47      1.77 o
  -1   6  11       14.47       12.54      1.28 o
   0   6  11       20.56       27.68      1.34 o
   1   6  11        5.00        5.55      1.18 o
  -6   7  11        7.55        6.13      1.06 o
  -5   7  11       41.68       45.79      1.28 o
  -4   7  11       16.81       16.60      1.38 o
  -3   7  11       17.58       18.31      1.14 o
  -2   7  11       18.34       17.44      1.32 o
  -1   7  11        9.40        9.12      1.30 o
   0   7  11       12.87       13.68      1.38 o
   1   7  11       11.80       12.67      1.28 o
  -5   8  11        0.25        0.68      1.01 o
  -4   8  11       17.27       14.53      1.38 o
  -3   8  11        3.16        2.98      0.95 o
  -2   8  11        0.07        1.79      1.13 o
  -1   8  11        4.55        5.41      1.28 o
   0   8  11        1.04        2.23      1.27 o
  -4   9  11        5.49        6.01      1.28 o
  -3   9  11        0.00       -0.01      1.42 o
  -2   9  11        7.47        9.27      1.32 o
  -1   9  11        0.25       -0.01      1.28 o
  -7   0  12       39.13       44.33      2.21 o
  -6   0  12       94.15      103.45      1.91 o
  -5   0  12       74.02       72.58      1.35 o
  -4   0  12      208.89      210.42      1.79 o
  -3   0  12       32.00       25.99      0.95 o
  -2   0  12      258.95      247.90      2.66 o
  -1   0  12        9.50        8.13      0.74 o
   0   0  12      276.15      292.06      2.74 o
   1   0  12        3.15        2.68      1.15 o
   2   0  12      119.91      137.41      2.63 o
  -7   1  12        0.43        0.71      1.14 o
  -6   1  12       39.62       44.08      1.21 o
  -5   1  12       75.29       73.29      1.13 o
  -4   1  12       43.51       41.55      0.75 o
  -3   1  12      356.89      344.18      1.69 o
  -2   1  12       27.76       25.42      0.60 o
  -1   1  12      282.25      268.85      1.70 o
   0   1  12        0.38        1.05      0.64 o
   1   1  12       50.79       48.63      1.20 o
   2   1  12        5.41        7.79      0.94 o
  -7   2  12        3.56        3.98      1.18 o
  -6   2  12       55.24       50.55      1.23 o
  -5   2  12       12.03       12.33      0.71 o
  -4   2  12       93.40       82.38      2.16 o
  -3   2  12        0.00        0.25      0.47 o
  -2   2  12       50.95       45.66      0.72 o
  -1   2  12       18.76       23.20      0.62 o
   0   2  12       15.12       13.82      0.70 o
   1   2  12        6.24        5.05      0.91 o
   2   2  12        9.90       10.64      1.09 o
  -7   3  12        0.04        0.91      1.12 o
  -6   3  12        0.93        0.88      0.81 o
  -5   3  12        2.27        2.95      0.78 o
  -4   3  12        0.02        0.28      0.48 o
  -3   3  12        0.42        0.10      0.32 o
  -2   3  12       12.56        9.48      0.54 o
  -1   3  12        8.55        7.82      0.57 o
   0   3  12        9.29        6.59      0.80 o
   1   3  12        0.98        0.67      0.97 o
  -7   4  12      113.06      129.03      2.81 o
  -6   4  12        4.90        5.15      0.76 o
  -5   4  12      242.26      249.35      3.34 o
  -4   4  12       21.13       19.90      0.84 o
  -3   4  12      248.11      240.46      2.28 o
  -2   4  12       57.01       51.98      1.56 o
  -1   4  12      101.85      103.72      1.87 o
   0   4  12       32.18       27.89      1.28 o
   1   4  12       22.61       25.03      1.27 o
  -6   5  12        1.94        2.58      1.04 o
  -5   5  12        5.88        7.80      0.95 o
  -4   5  12       21.71       21.05      1.30 o
  -3   5  12       28.39       29.80      1.65 o
  -2   5  12        9.57       11.79      1.45 o
  -1   5  12       40.66       45.67      1.65 o
   0   5  12        0.04        0.82      1.02 o
   1   5  12       16.48       20.70      1.36 o
  -6   6  12       31.68       32.14      1.34 o
  -5   6  12        2.94        2.44      1.23 o
  -4   6  12       73.78       76.43      1.84 o
  -3   6  12        4.03        3.41      1.38 o
  -2   6  12       90.34       97.06      2.06 o
  -1   6  12        4.52        5.18      1.24 o
   0   6  12       41.81       45.16      1.53 o
  -5   7  12        9.07        9.86      1.30 o
  -4   7  12        0.08        0.49      1.23 o
  -3   7  12       27.78       28.18      1.44 o
  -2   7  12        5.93        4.71      1.19 o
  -1   7  12       19.58       19.04      1.50 o
   0   7  12        8.69        6.61      1.36 o
  -4   8  12       39.51       45.06      2.41 o
  -3   8  12        3.63        3.34      1.58 o
  -2   8  12       45.22       49.73      1.82 o
  -1   8  12        1.01        0.43      1.31 o
  -7   1  13       13.98       17.73      1.11 o
  -6   1  13        2.28        1.65      0.80 o
  -5   1  13       31.87       31.38      0.91 o
  -4   1  13       26.05       26.47      0.80 o
  -3   1  13       44.60       43.66      0.93 o
  -2   1  13      124.02      125.68      1.13 o
  -1   1  13       14.65       16.35      0.74 o
   0   1  13      117.65      120.71      1.41 o
   1   1  13        0.02        0.58      0.93 o
  -7   2  13       45.73       54.35      1.41 o
  -6   2  13        6.24        6.80      0.97 o
  -5   2  13      202.99      217.24      1.77 o
  -4   2  13       19.88       17.93      0.78 o
  -3   2  13      176.04      176.79      1.44 o
  -2   2  13       12.47       10.25      0.72 o
  -1   2  13       28.26       26.20      0.84 o
   0   2  13        3.56        3.09      0.81 o
   1   2  13        2.86        2.35      1.09 o
  -7   3  13        0.09        0.96      1.19 o
  -6   3  13       80.95       77.42      1.48 o
  -5   3  13       25.18       25.45      0.98 o
  -4   3  13       77.43       76.36      1.45 o
  -3   3  13       77.90       78.16      1.56 o
  -2   3  13       10.96        9.95      0.96 o
  -1   3  13       36.38       35.50      1.17 o
   0   3  13        0.06        0.00      0.94 o
  -6   4  13       12.51       16.64      1.11 o
  -5   4  13       28.76       31.07      1.42 o
  -4   4  13        0.69       -0.01      1.07 o
  -3   4  13       26.88       28.38      1.18 o
  -2   4  13        1.15        0.33      1.14 o
  -1   4  13       11.42       13.82      1.35 o
   0   4  13       12.79       19.76      1.23 o
  -6   5  13        0.84        0.07      1.09 o
  -5   5  13        0.39        0.04      1.19 o
  -4   5  13        7.11        6.56      1.13 o
  -3   5  13       20.03       22.02      1.59 o
  -2   5  13       15.21       12.96      1.49 o
  -1   5  13       14.52       14.62      1.54 o
   0   5  13        6.33        4.59      1.27 o
  -5   6  13        0.66        1.85      1.24 o
  -4   6  13        0.98        2.13      1.10 o
  -3   6  13        3.26        5.41      1.42 o
  -2   6  13        1.85        5.65      1.45 o
  -1   6  13        1.45        3.10      1.25 o
  -4   7  13       39.46       47.69      1.80 o
  -3   7  13       13.40       12.63      1.67 o
  -2   7  13       17.67       20.26      1.51 o
  -6   0  14        0.90        1.12      1.23 o
  -5   0  14      127.65      127.99      2.09 o
  -4   0  14        4.64        6.20      1.02 o
  -3   0  14       49.10       44.04      1.36 o
  -2   0  14       25.32       32.05      1.23 o
  -1   0  14        1.45        5.38      0.97 o
   0   0  14       26.52       30.82      2.30 o
  -6   1  14        2.88        3.13      0.95 o
  -5   1  14        0.06        0.00      0.66 o
  -4   1  14       12.38       14.22      0.77 o
  -3   1  14        0.21        0.18      0.60 o
  -2   1  14       27.94       30.14      0.92 o
  -1   1  14        0.29        0.49      0.83 o
   0   1  14        6.90        6.83      1.10 o
  -6   2  14        5.81        4.98      0.97 o
  -5   2  14        3.80        3.47      0.81 o
  -4   2  14       13.72        9.93      0.95 o
  -3   2  14       10.95       11.37      0.97 o
  -2   2  14        2.97        0.96      0.85 o
  -1   2  14       11.55       13.24      1.30 o
  -6   3  14        5.49        5.85      1.18 o
  -5   3  14        0.23        0.62      1.07 o
  -4   3  14        7.93       10.58      1.24 o
  -3   3  14        6.79        8.11      0.95 o
  -2   3  14       18.66       26.38      1.36 o
  -1   3  14        0.31        0.35      1.07 o
  -5   4  14       14.66       15.05      1.26 o
  -4   4  14       12.17       10.83      1.32 o
  -3   4  14       18.21       17.06      1.24 o
  -2   4  14       19.24       18.44      1.42 o
  -1   4  14        5.67        6.38      1.29 o
  -5   5  14        1.45        1.80      1.12 o
  -4   5  14        0.07        0.63      1.32 o
  -3   5  14        7.14        8.59      1.44 o
  -2   5  14        0.56       -0.01      1.36 o
  -5   1  15        9.88        8.73      0.93 o
  -4   1  15        8.66       10.89      0.98 o
  -3   1  15        0.08        0.63      0.80 o
  -2   1  15        8.35       10.11      0.99 o
  -5   2  15        0.00        0.49      1.04 o
  -4   2  15       22.24       24.55      1.28 o
  -3   2  15        4.38        6.95      1.11 o
  -4   3  15        0.40        0.55      1.15 o
  -3   3  15        1.50        1.15      1.15 o
 
